# Supplementary material for: Changing Practice Patterns and Improving Survival for Patients with Pancreatic Ductal Adenocarcinoma
Source: Cancers (Basel). 2023 Sep 7;15(18):4464. doi: 10.3390/cancers15184464 (PMC10526129; doi:10.3390/cancers15184464)
Supplement: Supplementary file 1 [file cancers-15-04464-s001.zip]

Archive with 1 entries (1 files):
- cancers-2480918-supplementary.pdf
